# Supplementary material for: Prevalence and localization of nocturnal epileptiform discharges in mild cognitive impairment
Source: Brain Commun. 2023 Nov 8;5(6):fcad302. doi: 10.1093/braincomms/fcad302 (PMC10642616; doi:10.1093/braincomms/fcad302)
Supplement: fcad302_Supplementary_Data [file fcad302_supplementary_data.zip]

Archive with 2 entries (2 files):
- Supplementary Methods and Tables.docx
- Supplemental figures_new.pdf
